# Supplementary material for: Cell-Penetrating Peptide Based on Myosin Phosphatase Target Subunit Sequence Mediates Myosin Phosphatase Activity
Source: Biomolecules. 2025 May 12;15(5):705. doi: 10.3390/biom15050705 (PMC12110079; doi:10.3390/biom15050705)
Supplement: Supplementary file 1 [file biomolecules-15-00705-s001.zip]

Archive with 2 entries (2 files):
- biomolecules-3531309-original figures.docx
- biomolecules-3531309-supplementary.pdf
